# Supplementary material for: Systematic Evaluation of HILIC Stationary Phases for Global Metabolomics of Human Plasma
Source: Metabolites. 2022 Feb 9;12(2):165. doi: 10.3390/metabo12020165 (PMC8875576; doi:10.3390/metabo12020165)
Supplement: Supplementary file 1 [file metabolites-12-00165-s001.zip]

Archive with 2 entries (2 files):
- Supporting information_version2.pdf
- Supporting Material.xlsx
