# Supplementary material for: Systematic Evaluation of HILIC Stationary Phases for Global Metabolomics of Human Plasma
Source: Metabolites. 2022 Feb 9;12(2):165. doi: 10.3390/metabo12020165 (PMC8875576; doi:10.3390/metabo12020165)
Supplement: Supplementary file 1 [file metabolites-12-00165-s001.zip › Supporting Material.xlsx]

## Sheet: Legend
Table S1. List of chemical standards and stable isotope-labeled internal standards used in the study
Table S2. Columns and mobile phase conditions for ZIC-c HILIC and BEH Amide column
Table S3. Physical and chemical properties of polar target compound under pH=3, 7, 10
Table S4. Scoring criteria for the evaluation of compound chromatography performance
Table S5. Plasma overall matrix effect and particular sodium chloride effect on metabolites analyzed using ZIC-c HILIC column
Table S6. Plasma overall matrix effect and particular sodium chloride effect on metabolites analyzed using BEH-amide HILIC
Table S7. The ratio of the (de)protonated and adduct species peak area in plasma matrix and pure sodium chloride solution compared to neat solution
Table S8. Intrabatch and interbatch reproducibility analysis of peak retention time and peak area
Table S9. Process of untargeted feature filtering

## Sheet: Table S1
Table S1. List of chemical standards and stable isotope-labeled internal standards used in the study
Compound	CHEBI ID	Supplier	Class	Formula	Mass adducts	ESI m/z	Stock concentration	Stock solvent
							(mM)
Arginine	16467	Sigma-Aldrich	Amino acids	C6H14N4O2	[M+H]+	175.1190	10	milliQ water
Asparagine	17196	Sigma-Aldrich	Amino acids	C4H8N2O3	[M-H]-	131.0462	10	milliQ water
Aspartic acid	17053	Sigma-Aldrich	Amino acids	C4H7NO4	[M-H]-	132.0302	10	50%MeOH/milliQ water (0.05% FA)
Betaine	22860	Sigma-Aldrich	Amino acids	C5H11NO2	[M+H]+	118.0863	10	milliQ water
Citrulline	16349	Sigma-Aldrich	Amino acids	C6H13N3O3	[M+H]+	176.1036	10	milliQ water
GABA	16865	Sigma-Aldrich	Amino acids	C4H9NO2	[M+H]+	104.0706	10	milliQ water
Glutamine	18050	Sigma-Aldrich	Amino acids	C5H10N2O3	[M+H]+	147.0764	10	milliQ water
Glycine	15428	Sigma-Aldrich	Amino acids	C2H5NO2	[M+H]+	76.0393	10	milliQ water
Histidine	27570	Sigma-Aldrich	Amino acids	C6H9N3O2	[M+H]+	156.0768	10	milliQ water
Isoleucine	17191	Sigma-Aldrich	Amino acids	C6H13NO2	[M-H]-	130.0874	10	milliQ water
Leucine	15603	Sigma-Aldrich	Amino acids	C6H13NO2	[M-H]-	130.0874	10	milliQ water
Lysine	18019	Sigma-Aldrich	Amino acids	C6H14N2O2	[M+H]+	147.1128	10	milliQ water
Ornithine	15729	Sigma-Aldrich	Amino acids	C5H12N2O2	[M-H]-	131.0826	10	milliQ water
Proline	17203	Sigma-Aldrich	Amino acids	C5H9NO2	[M-H]-	114.0561	10	milliQ water
Taurine	15891	Sigma-Aldrich	Amino acids	C2H7NO3S	[M-H]-	124.0073	10	milliQ water
Tryptophan	27897	Sigma-Aldrich	Amino acids	C11H12N2O2	[M-H]-	203.0826	10	milliQ water
Valine	16414	Sigma-Aldrich	Amino acids	C5H11NO2	[M+H]+	118.0863	10	milliQ water
Choline	15354	Sigma-Aldrich	Amines	C5H13NO	[M+H]+	104.1070	10	milliQ water
Creatinine	16737	Sigma-Aldrich	Amines	C4H7N3O	[M+H]+	114.0662	10	milliQ water
Histamine	18295	Sigma-Aldrich	Amines	C5H9N3	[M+H]+	112.0869	10	milliQ water
Urea	16199	Sigma-Aldrich	Amines	CH4N2O	[M+H]+	61.0396	10	milliQ water
Fructose	28757	Sigma-Aldrich	Sugar & Sugar phosphate	C5H10O5	[M-H]-	179.0561	10	milliQ water
Fructose-6-P	78697	Sigma-Aldrich	Sugar & Sugar phosphate	C6H13O9P	[M-H]-	259.0224	10	milliQ water
Glucose-6-P	14314	Sigma-Aldrich	Sugar & Sugar phosphate	C6H13O9P	[M-H]-	259.0224	10	milliQ water
Glucose	17634	Sigma-Aldrich	Sugar & Sugar phosphate	C6H12O6	[M-H]-	179.0561	10	milliQ water
Ribose-5-P	78679	Sigma-Aldrich	Sugar & Sugar phosphate	C5H11O8P	[M-H]-	229.0119	10	milliQ water
Acetyl-CoA	15351	Sigma-Aldrich	Nucleoside & Nucleotide	C23H38N7O17P3S	[M-H]-	808.1185	10	milliQ water
Adenine	16708	Sigma-Aldrich	Nucleoside & Nucleotide	C5H5N5	[M-H]-	134.0466	10	50%MeOH/milliQ water (0.05% FA)
Adenosine	16335	Sigma-Aldrich	Nucleoside & Nucleotide	C10H13N5O4	[M+H]+	268.1047	10	50%MeOH/milliQ water (0.05% FA)
ADP	16761	Sigma-Aldrich	Nucleoside & Nucleotide	C10H15N5O10P2	[M-H]-	426.0221	10	milliQ water
AMP	16027	Sigma-Aldrich	Nucleoside & Nucleotide	C10H14N5O7P	[M-H]-	346.0558	10	milliQ water
ATP	15422	Sigma-Aldrich	Nucleoside & Nucleotide	C10H16N5O13P3	[M-H]-	505.9885	10	milliQ water
Cytidine	17562	Sigma-Aldrich	Nucleoside & Nucleotide	C9H13N3O5	[M+H]+	244.0934	10	milliQ water
Hypoxanthine	17368	Sigma-Aldrich	Nucleoside & Nucleotide	C5H4N4O	[M-H]-	135.0306	10	milliQ water (0.1M NaOH)
Inosine	17596	Sigma-Aldrich	Nucleoside & Nucleotide	C10H12N4O5	[M-H]-	267.0728	10	milliQ water
NAD+	15846	Sigma-Aldrich	Nucleoside & Nucleotide	C21H27N7O14P2	[M-H]-	662.1018	10	milliQ water
NADH	16908	Sigma-Aldrich	Nucleoside & Nucleotide	C21H29N7O14P2	[M-H]-	664.1175	10	milliQ water
Uracil	17568	Sigma-Aldrich	Nucleoside & Nucleotide	C4H4N2O2	[M-H]-	111.0200	10	50%MeOH/milliQ water (0.05% FA)
Uric acid	27226	Sigma-Aldrich	Nucleoside & Nucleotide	C5H4N4O3	[M-H]-	167.0210	10	milliQ water (0.1M NaOH)
Acetylcarnitine	73024	Sigma-Aldrich	Acylcarnitines	C9H17NO4	[M+H]+	204.1230	10	milliQ water
Ocatanoylcarnitine	85526	Sigma-Aldrich	Acylcarnitines	C15H29NO4	[M+H]+	288.2169	10	milliQ water
2-Hydroxybutyric acid	1148	Sigma-Aldrich	Organic acids	C4H8O3	[M-H]-	103.0400	10	milliQ water
3-Phosphoglyceric acid	17050	Sigma-Aldrich	Organic acids	C3H7O7P	[M-H]-	184.9857	10	milliQ water
6-phosphogluconic acid	48928	Sigma-Aldrich	Organic acids	C6H13O10P	[M-H]-	275.0174	10	milliQ water
Citric acid	30769	Sigma-Aldrich	Organic acids	C6H8O7	[M-H]-	191.0197	10	milliQ water
Fumaric acid	18012	Sigma-Aldrich	Organic acids	C4H4O4	[M-H]-	115.0037	10	milliQ water
Glyceraldehyde 3-phosphate	17138	Sigma-Aldrich	Organic acids	C3H7O6P	[M+H]+	171.0053	10	milliQ water
Glycolic acid	17497	Sigma-Aldrich	Organic acids	C2H4O3	[M-H]-	75.0087	10	milliQ water
Lactic acid	24996	Sigma-Aldrich	Organic acids	C3H6O3	[M-H]-	89.0244	10	milliQ water
Malic acid	6650	Sigma-Aldrich	Organic acids	C4H6O5	[M-H]-	133.0142	10	milliQ water
Malonic acid	30794	Sigma-Aldrich	Organic acids	C3H4O4	[M-H]-	103.0036	10	milliQ water
Pyruvic acid	32816	Sigma-Aldrich	Organic acids	C3H4O3	[M-H]-	87.0088	10	milliQ water
Succinic acid	15741	Sigma-Aldrich	Organic acids	C4H6O4	[M-H]-	117.0193	10	milliQ water
α-Ketoglutaric acid	30915	Sigma-Aldrich	Organic acids	C5H6O5	[M-H]-	145.0142	10	milliQ water
U-13C4, U-D3, 9-15N-Aspartate		Cambridge Isotope Laboratories	Amino acids		[M+H]+ / [M-H]-	142.074 / 140.0595	10	milliQ water (0.1M NaOH)
U-13C5-Glutamine		Cambridge Isotope Laboratories	Amino acids		[M+H]+ / [M-H]-	152.0931 / 150.0786	10	milliQ water
2,3,3-D3-Leucine		CDN Isotopes	Amino acids		[M+H]+ / [M-H]-	135.1207 / 133.1061	10	milliQ water
D4-Choline		CDN Isotopes	Amines		[M+H]+ / [M-H]-	108.132 / 106.1175	10	milliQ water
U-13C6-Glucose		CORTECNET	Sugar & Sugar phosphate		[M+H]+ / [M-H]-	187.0907 / 185.0762	10	milliQ water
U-15N2-UMP		Sigma-Aldrich	Nucleoside & Nucleotide		[M+H]+ / [M-H]-	327.0372 / 325.0226	10	milliQ water
D3-Carnitine		CDN Isotopes	Acylcarnitines		[M+H]+ / [M-H]-	165.1313 / 163.1167	10	milliQ water
13C3-Pyruvate		Omicron Biochemicals	Organic acids		[M+H]+ / [M-H]-	92.0333 / 90.0188	10	milliQ water
2,2,3,3-D4-Succinate		Cambridge Isotope Laboratories	Organic acids		[M+H]+ / [M-H]-	123.0589 / 121.0444	10	milliQ water
2,2-D2-glycine		CDN Isotopes	Amino acids		[M-H]-	76.037	10	milliQ water
U-13C11, U-15N2-tryptophan		Cambridge Isotope Laboratories	Amino acids		[M-H]-	216.113	10	milliQ water
U-13C4, U-15N2-asparagine		Cambridge Isotope Laboratories	Amino acids		[M-H]-	137.053	10	milliQ water
U-13C5, U-D5, 15N-Glutamate		Cambridge Isotope Laboratories	Amino acids		[M-H]-	157.091	10	milliQ water
U-13C5-valine		Cambridge Isotope Laboratories	Amino acids		[M-H]-	121.088	10	milliQ water
U-13C6-lysine		Cambridge Isotope Laboratories	Amino acids		[M-H]-	151.118	10	milliQ water
2,3-D2-Fumarate		Cambridge Isotope Laboratories	Organic acids		[M-H]-	117.016	10	milliQ water

## Sheet: Table S2
Table S2. Columns and mobile phase conditions for ZIC-c HILIC and BEH Amide column
Column name	SeQuant ZIC-cHILIC	Acquity BEH Amide UPLC Column
Stationary type	Zwitterionic	Neutral
Surface functional group	Phosphorylcholine	Amide
Dimensions/mm	2.1*100	2.1*100
Particle size/μm	3	1.7
Column temperature/ °C	30	30
Flow rate/μL*min-1	0.25	0.5
Mobile phase A	90% acetonitrile, 10% water with 5 mM ammonium formate	90% acetonitrile, 10% water with 5 mM ammonium formate
Mobile phase B	10% acetonitrile, 90% water with 5 mM ammonium formate	10% acetonitrile, 90% water with 5 mM ammonium formate
Gradient	min – %B	min – %B
	0 – 0	0 – 0
	2 – 0	1.2 – 0
	4 – 15	9.2 – 40
	10 – 21	14 – 40
	15 – 26	14.2 – 0
	20 – 40	18 – 0
	20.1 – 0
	30 – 0
Sample injection volume/μL	3	3

## Sheet: Table S3
Table S3. Physical and chemical properties of polar target compound under pH=3, 7, 10
Compound	Log D Value			Charge State (%)			Hydrogen donor & acceptor
	pH3	pH7	pH10	pH3	pH7	pH10	Total
Arginine	-6.25	-5.21	-3.19	78.00(++-)	98.92(++-)	90.99(+-)	15
Asparagine	-4.32	-4.3	-5.39	90.03(+-)	95.06(+-)	98.11(-)	12
Aspartic acid	-3.5	-5.37	-7.47	93.85(+-)	98.40(+--)	78.32(--)	13
Betaine	-3.78	-3.72	-3.72	65.59(+)	99.98(+-)	100.00(+-)	5
Citrulline	-3.99	-3.93	-4.65	83.10(+-)	99.13(+-)	89.68(-)	13
GABA	-3.6	-2.89	-3.08	97.09(+)	99.57(+-)	51.80(+-)	8
Glutamine	-4.05	-4	-4.67	86.60(+-)	99.29(+-)	87.72(-)	12
Glycine	-3.47	-3.41	-4.12	81.82(+-)	99.16(+-)	89.36(-)	8
Histidine	-4.23	-3.7	-4.18	92.64(++-)	75.48(+-)	84.33(-)	10
Isoleucine	-1.67	-1.51	-2	60.15(+-)	99.61(+-)	79.18(-)	8
Leucine	-1.75	-1.59	-2.13	60.35(+-)	99.55(+-)	81.75(-)	8
Lysine	-6.16	-5.32	-3.21	62.99(++-)	99.46(++-)	41.77(+-)	11
Ornithine	-6.58	-5.76	-3.66	66.68(++-)	99.45(++-)	41.79(+-)	11
Proline	-2.6	-2.57	-2.59	91.15(+-)	99.99(+-)	93.04(+-)	7
Taurine	-2.61	-2.62	-3.28	100.00(+-)	99.34(+-)	86.93(-)	10
Tryptophan	-1.19	-1.09	-1.7	72.52(+-)	99.41(+-)	85.53(-)	9
Valine	-2.1	-1.95	-2.44	64.08(+-)	99.62(+-)	78.89(-)	8
Choline	-4.66	-4.66	-4.66				3
Creatinine	-1.3	0.21	0.15	99.99(+)	56.91(+)	77.62(-)	7
Histamine	-4.79	-3.2	-0.84	99.99(++)	50.80(++)	70.82(0)	5
Urea	-1.36	-1.36	-1.36				6
Glucose	-2.93	-2.93	-2.95	100.00(0)	99.99(0)	94.25(0)	17
Fructose	-2.76	-2.76	-2.94	100.00(0)	99.93(0)	59.82(0)	17
Glucose-6-P	-4.74	-6.24	-7.81	98.08(-)	85.87(--)	94.24(--)	22
Fructose-6-P	-4.57	-6.07	-7.8	98.09(-)	85.85(--)	59.81(--)	22
Ribose-5-P	-4.53	-6.04	-7.78	96.61(-)	76.85(--)	99.97(--)	20
Acetyl-CoA	-8.44	-11.79	-13.05	32.92(+--)	92.47(----)	99.99(----)	40
Adenine	-1.73	-0.53	-0.83	72.65 (+)	99.89 (0)	60.85(0)	7
Adenosine	-3.04	-2.09	-2.09	84.42(+)	99.92(0)	99.51(0)	17
ADP	-5.55	-7.51	-9.56	80.45(--+)	69.83(--)	99.28(--)	27
AMP	-4.75	-5.4	-6.65	82.47(+-)	85.17(--)	99.50(--)	22
ATP	-7.34	-10.31	-12.35	30.5(+---)	69.34(---)	99.77(----)	32
Cytidine	-2.8	-2.8	-2.8	93.22(+)	99.86(0)	99.61(0)	17
Hypoxanthine	-0.43	-0.36	-0.91	84.58(0)	99.53(0)	82.35(-)	7
Inosine	-1.57	-1.57	-1.58	66.31 (0)	99.98 (0)	86.63(0)	17
NAD+	-6.62	-8.57	-8.59	77.77(++--)	99.28(+--)	94.72(+--)	37
NADH	-6.62	-8.57	-8.59	77.65(+--)	99.29(--)	100(--)	37
Uracil	-0.86	-0.86	-2.01	100(0)	98.16(0)	93.97(-)	6
Uric acid	-3.04	-2.09	-2.09	99.9(0)	60.45(0)	47.7(--)	10
Acetylcarnitine	-4.31	-3.68	-3.68	92.53(+)	99.8(+-)	100 (+-)	7
Ocatanoylcarnitine	-1.42	-0.75	-0.75	94.29 (+)	99.84(+-)	100(+-)	7
2-Hydroxybutyric acid	0.01	-2.84	-3.48	96.48(0)	99.73(-)	100(-)	8
3-Phosphoglyceric acid	-3.39	-7.87	-9.89	74.33(-)	78.43(---)	99.93(---)	16
6-phosphogluconic acid	-5.14	-9.69	-11.78	71.34(-)	72.73(---)	99.61(---)	25
Citric acid	-1.6	-8.63	-11.88	53.37(0)	97.46(---)	99.98(---)	18
Fumaric acid	-0.21	-6.06	-7.1	68.61(0)	99.83(--)	100(--)	10
Glyceraldehyde 3-phosphate	-3.35	-4.85	-6.53	97.23(-)	80.38(--)	99.98(--)	13
Glycolic acid	-1.15	-4.24	-4.57	77.59(0)	99.97(-)	100(-)	8
Isocitric acid	-1.72	-8.74	-12	54.43(0)	97.56(---)	99.98(---)	18
Lactic acid	-0.54	-3.52	-4	86.15(0)	99.94(-)	100(-)	8
Malic acid	-1.33	-6.33	-8.15	62.02(0)	98.72(--)	99.99(--)	13
Malonic acid	-1.01	-4.94	-7.28	77.73(-)	92.69 (--)	99.99(--)	10
Oxaloacetate	-0.81	-6.72	-7.1	43.51(-)	99.94(--)	96.57(--)	12
Pyruvic acid	-0.27	-3.35	-3.46	72.23(0)	99.97(-)	99.31(-)	7
Succinic acid	-0.51	-4.92	-7.39	78.44(0)	95.55(--)	100(--)	10
α-Ketoglutaric acid	-0.65	-6.58	-7.17	55.12(-)	99.92(--)	100(--)	12

## Sheet: Table S4
Table S4. Scoring criteria for the evaluation of compound chromatography performance
	Parameter criterion	Score value
Retention	4.0*t0 ≤ RT	1
	1.5*t0 ≤ RT < 4.0*t0	0
	0.5*t0 ≤ RT < 1.5*t0	-1
	0 ≤ RT < 0.5*t0	-2
Peak sharpness	W ≤ 0.1 min	2
	0.1 min < W ≤ 0.2 min	1
	0.2 min < W ≤ 0.4 min	0
	W > 0.4 min	-2
Peak symmetry	0.85 <TF ≤ 1.5	2
	1.5 < TF ≤ 2.5, 0.6 < TF ≤ 0.85	1
	2.5 < TF ≤3.5	0
	TF > 3.5	-2
Peak sensitivity	100000 ≤ H	2
	10000 ≤ H < 100000	1
	1000 ≤ H < 10000	0
	H < 1000	-2
*In the table above, H refers to peak height. W refers to peak width at 50% of the maximum peak height. TF means tailing factor, RT means retention time and t0 refers to time for void volume.
Overall evaluation:
Score total = Score retention + Score sharpness + Score symmetry + Score sensitivity
a. Good: Score total ≥ 4
b. Acceptable: 0 ≤ Score total < 4
c. Bad: Score total < 0

## Sheet: Table S5
Table S5. Plasma overall matrix effect and particular sodium chloride effect on metabolites analyzed using ZIC-c HILIC column
Class	Component Name	Retention Time_ZIC-c	Water fraction %_ZIC-c	Matrix effect_ZIC-c	Salt effect_ZIC-c	ZIC-c_spiked_plasma (n=3)	ZIC-c_0.6%_salt (n=3)	ZIC-c_0.75%_salt (n=3)	ZIC-c_0.9%_salt (n=3)	ZIC-c_spiked_plasma (n=3)	ZIC-c_0.6%_salt (n=3)	ZIC-c_0.75%_salt (n=3)	ZIC-c_0.9%_salt (n=3)
						negative detection mode ([M-H]-)				positive detection mode [M+H]+					* Metabolites were measured under both positive and negative modes. The matrix effect and salt effect are considered to be present where either one of both ionization modes shows ion suppression or enhancement.
Amino acids	Arginine*	20.00	40	yes	yes	1.09_11%	0.85_19%	1_20%	0.97_14%	0.76_13%	0.54_27%	0.52_8%	0.43_42%			Ion enhancement
	Asparagine	9.75	26.6	yes	no	0.75_6%	0.96_1%	1.04_6%	0.94_5%							Ion suppression
	Aspartate	8.51	25.608	no	yes	0.8_5%	0.76_5%	0.81_14%	0.66_1%						Notes: The data in the table is formatted as matrix effect value_RSD value.
	Betaine*	6.13	23.704	yes	yes	0.82_6%	0.58_14%	0.55_7%	0.64_29%	0.76_8%	1.21_14%	1.3_4%	1.15_5%
	Citrulline*	10.43	27.144	yes	yes	0.97_1%	0.96_2%	1.1_2%	1.06_7%	0.58_22%	0.56_24%	0.55_46%	0.29_22%
	GABA*	10.85	27.48	yes	no	1_2%	0.91_3%	0.98_7%	0.88_3%	0.63_6%	1.05_13%	1.09_7%	0.82_27%
	Glutamine*	9.53	26.424	yes	yes	1.24_16%	0.89_1%	0.97_5%	0.88_4%	0.94_14%	0.7_24%	0.66_42%	0.36_21%
	Glycine*	9.69	26.552	yes	yes	2.03_6%	0.95_0%	1_5%	0.9_4%	1.21_2%	1.78_12%	1.91_9%	2.26_10%
	Isoleucine	6.08	23.664	no	yes	0.93_2%	0.48_45%	0.48_4%	0.61_29%
	Leucine	5.82	23.456	no	yes	0.8_2%	0.41_51%	0.32_3%	0.47_61%
	Lysine*	20.3	40	yes	yes	1.22_45%	0.53_76%	0.79_61%	0.76_59%	0.2_58%	0.07_35%	0.06_24%	0.06_45%
	Ornithine	10.41	27.128	no	no	0.92_24%	0.93_20%	1.06_16%	1.21_17%
	Proline	7.1	24.48	yes	no	1.7_3%	0.83_2%	0.9_7%	0.82_7%
	Taurine	8.28	25.424	no	no	1.05_3%	0.9_3%	0.99_2%	0.97_5%
	Tryptophan	5.81	23.448	yes	yes	0.64_5%	0.43_41%	0.35_5%	0.45_52%
	Valine*	6.9	24.32	yes	yes	2.05_5%	0.69_18%	0.68_4%	0.72_18%	1.05_7%	0.81_5%	0.82_10%	0.75_4%
Amines	Choline*	11.31	27.848	no	yes	0.89_3%	0.9_3%	0.98_7%	0.88_3%	0.93_4%	1.29_5%	1.39_4%	1.33_3%
	Creatinine*	3.89	21.34	yes	no	0.9_9%	0.96_2%	1.05_4%	0.98_4%	0.42_18%	0.8_9%	0.86_1%	0.82_6%
	Histamine*	17.05	35.392	no	yes		_	_	_	0.95_9%	1.29_4%	1.41_2%	1.34_2%
	Urea*	3.1	16.6	yes	yes	0.45_21%	0.43_10%	0.43_30%	0.32_7%	0.69_7%	0.65_8%	0.66_10%	0.56_9%
Sugar & Sugar phosphate	Fructose	6.66	24.128	yes	yes	1.46_5%	0.77_5%	0.71_12%	0.79_31%
	Glucose	7.46	24.768	yes	no	11.23_6%	0.94_6%	0.91_8%	0.83_7%
	Fructose-6-P	9.54	26.432	yes	yes	0.57_12%	0.61_9%	0.6_24%	0.44_0.2%
	Glucose-6-P	10.6	27.28	yes	yes	0.19_2%	0.63_7%	0.69_16%	0.55_1%
	Ribose-5-P	8.84	25.872	yes	yes	0.65_8%	0.57_13%	0.59_29%	0.41_1%
Nucleoside & Nucleotide	Acetyl-CoA	7.74	24.992	yes	yes	0.32_38%	0.42_28%	0.42_61%	0.21_3%
	Adenine	2.87	15.22	no	yes	1.14_10%	1.2_4%	1.29_9%	1.23_2%
	Adenosine*	3.54	19.24	yes	yes	0.87_11%	0.89_4%	1.04_11%	0.99_5%	0.37_22%	0.36_16%	0.38_23%	0.27_9%
	ADP	9.17	26.136	yes	yes	0.7_11%	0.73_8%	0.76_17%	0.59_2%
	AMP	7.23	24.584	yes	yes	0.49_15%	0.55_5%	0.57_21%	0.43_2%
	ATP	11.98	28.384	no	no	0.97_8%	1.02_2%	1.01_8%	0.92_2%
	Cytidine*	5.72	23.376	yes	yes	0.4_12%	0.2_46%	0.18_7%	0.31_82%	1.37_3%	1.94_21%	2.21_13%	1.46_48%
	Hypoxanthine	3.99	21.94	no	no	0.84_1%	0.97_7%	1.04_10%	0.85_3%
	Inosine	5.4	23.12	yes	yes	1.65_6%	1.75_6%	1.89_9%	1.56_5%
	NAD+	9.1	26.08	yes	yes	0.75_7%	0.86_4%	0.79_17%	0.67_8%
	NADH	7.49	24.792	yes	yes	0.32_12%	0.39_8%	0.43_33%	0.3_1%
	Uracil	2.1	10.6	yes	no	0.72_2%	0.92_2%	0.94_6%	0.8_3%
	Uric acid	6.18	23.744	yes	yes	0.65_6%	0.58_5%	0.59_11%	0.53_10%
Acylcarnitines	Acetyl-l-carnitine*	6.61	24.088	no	no			_	_	0.86_5%	1.1_4%	1.18_1%	1.14_1%
	Ocatanoylcarnitine*	3.57	19.42	yes	no			_	_	0.65_8%	0.84_8%	0.91_1%	0.83_2%
Organic acids	2-Hydroxybutyric acid	3.77	20.62	yes	yes	1.23_1%	0.85_4%	0.85_9%	0.7_1%
	6-phosphogluconic acid	10.38	27.104	yes	yes	0.71_2%	0.7_8%	0.74_14%	0.59_1%
	Fumaric acid	7.38	24.704	no	no	1.05_1%	1.05_1%	1.11_3%	0.98_1%
	Glyceraldehyde-3-P*	9.73	26.584	yes	yes	0.09_12%	0.6_11%	0.62_26%	0.44_0.3%	0.15_17%	0.82_7%	0.82_12%	0.64_5%
	Glycerate-3-P	9.3	26.24	yes	yes	0.63_24%	0.51_19%	0.52_35%	0.33_3%
	Glycolic acid	5.85	23.48	no	no	1.17_4%	1.11_1%	1.24_4%	1.15_7%
	Lactate	5.07	22.856	yes	yes	4.3_9%	0.4_13%	0.37_3%	0.44_36%
	Malonic acid	3.04	16.24	yes	yes	0.39_26%	0.39_11%	0.38_38%	0.26_8%
	Pyruvate	3.38	18.28	no	no	0.93_1%	1_6%	1.06_10%	0.87_1%
	Succinic acid	5.5	23.2	yes	yes	0.71_20%	0.68_5%	0.64_20%	0.41_19%
	α-Ketoglutarate	6.87	24.296	yes	yes	0.53_19%	0.62_10%	0.64_28%	0.41_10%

## Sheet: Table S6
Table S6. Plasma overall matrix effect and particular sodium chloride effect on metabolites analyzed using BEH Amide HILIC
Class	Component Name	Retention Time_BEH	Water fraction %_BEH	Matrix effect_BEH	Salt effect_BEH	BEH_spiked_plasma (n=3)	BEH_0.6%_salt (n=3)	BEH_0.75%_salt (n=3)	BEH_0.9%_salt (n=3)	BEH_spiked_plasma (n=3)	BEH_0.6%_salt (n=3)	BEH_0.75%_salt (n=3)	BEH_0.9%_salt (n=3)
						negative detection mode ([M-H]-)				positive detection mode [M+H]+					* Metabolites were measured under both positive and negative modes. The matrix effect and salt effect are considered as precense where either ionization mode shows ion suppression or enhancement.
Amino acids	Arginine	11.61	40	yes	yes	3.39_14%	2.57_23%	2.76_4%	1.82_13%	1.96_9%	1.47_10%	1.54_9%	1.28_13%			Ion enhancement
	Asparagine	6.59	28.4523	no	no	0.91_7%	1.06_4%	1.16_2%	1.06_5%							Ion suppression
	Aspartate	6.41	27.7286	yes	yes	1.21_10%	0.89_4%	0.85_7%	0.63_25%						Notes: The data in the table is formatted as matrix effect value_RSD value.
	Betaine	3.53	16.1508	no	no	2.17_12%	0.97_2%	0.99_4%	0.87_11%	0.83_3%	0.94_5%	0.95_8%	0.87_2%
	Citrulline	6.33	27.407	yes	no	0.7_2%	0.98_2%	0.97_3%	0.95_13%	0.8_6%	1.13_16%	1.23_9%	0.98_17%
	GABA	5.45	23.8693	no	no	0.9_5%	1.04_3%	1.05_3%	0.99_8%	0.81_3%	0.93_5%	0.91_6%	0.85_3%
	Glutamine	6.04	26.2412	yes	no	2.09_12%	1.06_4%	1.16_1%	1.06_4%	1.64_2%	0.96_8%	0.95_10%	0.84_4%
	Glycine	5.89	25.6382	yes	yes	2.26_9%	0.99_1%	0.99_8%	0.92_6%	1.54_2%	0.85_6%	0.86_12%	0.76_6%
	Histidine	11.07	42	yes	no	1.37_4%	0.86_5%	0.85_1%	0.88_15%
	Isoleucine	4	18.0402	no	no	1.21_9%	0.96_0.1%	0.95_4%	0.83_12%
	Leucine	4	18.0402	no	no	1.21_9%	0.96_0.1%	0.95_4%	0.83_12%
	Lysine	12.05	40	yes	yes	2.71_16%	1.81_34%	1.84_7%	1.44_17%	2.35_16%	1.2_20%	1.25_18%	0.93_16%
	Ornithine	6.33	27.407	yes	no	0.71_5%	0.94_2%	0.93_2%	0.92_11%
	Proline	4.44	19.809	yes	no	2.14_13%	0.98_3%	0.98_3%	0.9_9%
	Taurine	3.86	17.4774	yes	no	1.92_12%	0.95_5%	0.9_3%	0.82_14%
	Tryptophan	3.86	17.4774	yes	no	1.55_9%	1.13_3%	1.13_4%	0.92_10%
	Valine	3.53	16.1508	yes	no	2.17_12%	0.97_2%	0.99_4%	0.87_11%
Amines	Choline	3.84	17.397	no	no	0.96_9%	0.98_2%	1_4%	0.94_7%	1.17_6%	0.88_30%	0.75_6%	0.87_22%
	Creatinine	1.62	8.47236	yes	yes	-0.13_-4%	0.1_4%	0.09_2%	0.11_49%	0.4_7%	0.68_7%	0.71_11%	0.79_9%
	Histamine	8.21	34.9648	no	no					0.85_2%	0.86_5%	0.87_6%	0.85_4%
	Urea	1.1	10	yes	no					2.91_2%	0.88_5%	0.86_5%	0.8_6%
Sugar & Sugar phosphate	Fructose	3.24	14.9849	yes	no	1.24_7%	1_8%	0.96_5%	0.81_10%
	Glucose	3.86	17.4774	yes	no	15.08_10%	1.09_5%	1.01_12%	0.93_4%
	Fructose-6-P	6.96	29.9397	yes	yes	3.32_29%	1.26_20%	1.25_12%	0.86_26%
	Glucose-6-P	6.96	29.9397	yes	yes	3.32_29%	1.26_20%	1.25_12%	0.86_26%
Nucleoside & Nucleotide	Acetyl-CoA	6.54	28.2513	no	yes	1.08_32%	1.12_15%	1.04_9%	0.76_19%
	Adenine	1.49	7.94975	yes	yes	0.54_5%	0.67_4%	0.65_5%	0.61_19%
	Adenosine	1.66	8.63317	yes	yes	0.07_6%	0.11_5%	0.11_3%	0.14_47%	2.07_6%	2.45_5%	2.42_3%	2.02_48%
	AMP	6.14	26.6432	yes	no	2.93_17%	1.13_14%	1.14_10%	0.92_24%
	Cytidine	2.85	13.4171	yes	no	0.99_6%	1_7%	0.98_6%	0.96_10%	0.7_3%	0.99_1%	0.98_5%	0.95_3%
	Hypoxanthine	1.58	8.31156	yes	yes	0.7_6%	0.8_4%	0.83_5%	0.78_10%
	Inosine	2.4	11.608	no	no	1.02_8%	1.02_2%	1.07_4%	0.96_6%
	NAD+	6.31	27.3266	yes	yes	2.25_13%	0.65_24%	0.6_13%	0.29_26%
	NADH	5.5	24.0704	yes	yes	2.32_19%	0.54_22%	0.47_11%	0.18_56%
	Uracil	0.95	10	no	no	0.89_5%	0.93_3%	0.96_3%	0.9_3%
	Uric acid	4.27	19.1256	yes	yes	2.44_40%	0.32_5%	0.28_7%	0.25_11%
Acylcarnitines	Acetyl-l-carnitine	4.26	19.0854	no	no					0.99_4%	1.17_8%	1.21_5%	1.04_12%
	Ocatanoylcarnitine	2.09	10.3618	no	yes					0.84_3%	0.78_5%	0.76_5%	0.68_10%
Organic acids	2-Hydroxybutyric acid	1.71	8.83417	yes	yes	0.28_6%	0.22_10%	0.21_5%	0.23_23%
	Fumaric acid	4.9	21.6583	yes	no	1.39_2%	0.89_4%	0.88_3%	0.8_18%
	Glyceraldehyde-3-P	6.46	27.9296	yes	yes	0.79_24%	1.24_18%	1.27_9%	0.89_15%	0.63_3%	0.75_14%	0.76_7%	0.81_8%
	Glycolic acid	3.4	15.6281	yes	yes	0.7_9%	0.55_16%	0.55_5%	0.58_22%
	Lactate	2.52	12.0905	yes	yes	5.74_15%	0.63_27%	0.59_5%	0.77_20%
	Malonic acid	4.78	21.1759	yes	yes	1.24_3%	0.74_7%	0.78_3%	0.71_1%
	Pyruvate	1.02	10	no	no	1_12%	0.93_2%	0.99_3%	1.02_4%
	Succinic acid	4.86	21.4975	no	no	1.15_10%	1.03_8%	1_4%	1.06_11%
	α-Ketoglutarate	4.78	21.1759	no	yes	1.07_9%	1.03_3%	1.03_5%	0.74_17%

## Sheet: Table S7
Table S7. The ratio of the (de)protonated and adduct species peak area in plasma matrix and pure sodium chloride solution compared to neat solution
Metabolite	Ratio	Column	Retention time/min	Neat sample	Spiked Plasma	NaCl (0.6%)	NaCl (0.75%)	NaCl (0.9%)
Adenine	[M+Cl]- / [M-H]-	BEH-amide	1.49	0.061 ± 0.0022	0.780 ± 0.0079	0.757 ± 0.0422	0.760 ± 0.0365	0.810 ± 0.0452
Hypoxanthine	[M+Cl]- / [M-H]-	BEH-amide	1.58	0.032 ± 0.0017	0.596 ± 0.0183	0.589 ± 0.0454	0.552 ± 0.0317	0.532 ± 0.0386
Creatinine	[M+Cl]- / [M-H]-	BEH-amide	1.62	7.728 ± 1.0990	318.756 ± 27.709	2325.011 ± 300.049	2975.311 ± 351.513	1918.263 ± 706.1848
Adenosine	[M+Cl]- / [M-H]-	BEH-amide	1.66	4.685 ± 0.0576	1268.875 ± 390.9191	1490.065 ± 18.8154	1489.313 ± 104.5880	1219.608 ± 861.4329
2-Hydroxybutyric acid	[M+Cl]- / [M-H]-	BEH-amide	1.71	0.011 ± 0.0015	0.072 ± 0.0101	0.082 ± 0.0201	0.090 ± 0.0050	0.091 ± 0.0206
Inosine	[M+Cl]- / [M-H]-	BEH-amide	2.4	0.037 ± 0.0019	0.049 ± 0.0020	0.137 ± 0.0597	0.130 ± 0.0160	0.122 ± 0.0214
Cytidine	[M+Cl]- / [M-H]-	BEH-amide	2.85	0.183 ± 0.0034	0.122 ± 0.0174	0.315 ± 0.0807	0.355 ± 0.0434	0.397 ± 0.0631
Cytidine	[M+Cl]- / [M-H]-	ZIC-c	5.72	1.476 ± 0.0717	11.366 ± 2.8003	73.045 ± 43.7812	80.434 ± 5.8956	48.083 ± 39.4344
Tryptophan	[M+Cl]- / [M-H]-	ZIC-c	5.81	0.011 ± 0.0012	0.067 ± 0.0073	0.708 ± 0.5442	0.816 ± 0.1290	0.476 ± 0.3846
Citrulline	[M+Cl]- / [M-H]-	ZIC-c	10.43	0.027 ± 0.0004	0.034 ± 0.0035	0.060 ± 0.0060	0.067 ± 0.0123	0.082 ± 0.0055
Glutamine	[M+Na]+ / [M+H]+	BEH-amide	6.04	0.051 ± 0.0020	0.036 ± 0.0009	0.045 ± 0.0093	0.037 ± 0.0075	0.061 ± 0.0112
Adenosine	[M+Na]+ / [M+H]+	ZIC-c	3.54	0.030 ± 0.0002	0.095 ± 0.0294	0.135 ± 0.0291	0.155 ± 0.0449	0.206 ± 0.0381
Ocatanoylcarnitine	[M+Na]+ / [M+H]+	ZIC-c	3.57	0.004 ± 0.0001	0.0280 ± 0.0071	0.034 ± 0.0087	0.038 ± 0.0136	0.054 ± 0.0111
Creatinine	[M+Na]+ / [M+H]+	ZIC-c	3.89	0.033 ± 0.0003	0.078 ± 0.0186	0.146 ± 0.0253	0.171 ± 0.0563	0.230 ± 0.0213
Glutamine	[M+Na]+ / [M+H]+	ZIC-c	9.53	0.018 ± 0.0020	0.083 ± 0.0407	0.201 ± 0.1062	0.270 ± 0.1611	0.615 ± 0.1870
Citrulline	[M+Na]+ / [M+H]+	ZIC-c	10.43	0.063 ± 0.0010	0.150 ± 0.0701	0.476 ± 0.2266	0.607 ± 0.3614	1.3245 ± 0.3739

## Sheet: Table S8
Table S8. Intrabatch and interbatch reproducibility analysis of peak retention time and peak area
Compounds	BEH amide-%RSD				ZIC-C-%RSD
	Interbatch		Intrabatch		Interbatch		Intrabatch
	Area	RT	Area	RT	Area	RT	Area	RT
Arginine	5.29	2.96	22.10	0.79	29.76	1.83	21.22	2.63
Asparagine	2.12	2.44	2.05	0.62	0.60	0.17	1.30	0.48
Aspartic acid	17.41	2.83	10.43	0.94	5.53	0.84	8.98	0.24
Betaine	5.33	2.34	1.43	0.32	3.76	0.05	5.19	0.30
Citrulline	3.30	1.98	3.58	0.17	4.07	0.37	8.67	0.50
GABA	8.40	1.78	4.40	0.20	5.42	0.44	9.06	0.47
Glutamine	4.12	1.99	2.06	0.29	0.59	0.30	1.00	0.47
Glycine	4.65	1.97	3.98	0.28	2.27	0.35	2.55	0.43
Isoleucine	3.31	1.66	0.91	0.29	0.71	0.06	2.06	0.35
Leucine	3.31	1.66	2.13	0.29	0.61	0.06	0.82	0.32
Lysine	5.85	3.15	5.75	0.77	27.84	0.77	4.20	2.37
Ornithine	2.94	1.98	2.66	0.17	4.82	0.37	17.35	0.50
Proline	3.06	1.79	1.65	0.17	2.69	0.13	10.35	0.34
Taurine	6.03	1.36	3.24	0.13	6.05	0.30	7.45	0.41
Tryptophan	7.95	1.67	1.13	0.29	0.48	0.04	2.12	0.30
Valine	2.71	2.34	1.54	0.32	1.70	0.05	4.94	0.40
Choline	4.42	1.78	4.75	0.19	5.33	0.44	7.46	0.47
Creatinine	8.16	1.45	15.88	0.33	10.89	0.36	5.49	0.52
Fructose	7.97	1.11	4.58	0.27	5.75	0.12	12.43	0.35
Glucose	5.02	0.97	5.42	0.18	6.11	0.18	9.03	0.38
Fructose-6-P	14.31	2.85	7.87	0.22	20.87	1.51	11.33	0.18
Glucose-6-P	14.31	2.85	7.87	0.22	8.92	1.52	9.76	0.21
Acetyl-CoA	5.56	3.69	11.96	0.93	11.59	2.60	13.81	0.46
Adenine	2.60	1.69	15.87	0.31	5.24	0.46	6.31	0.46
Adenosine	15.91	1.59	34.10	0.23	14.66	0.54	14.87	0.53
AMP	3.54	2.94	4.35	0.32	7.80	1.18	4.50	0.15
Cytidine	20.47	1.54	15.37	0.20	11.49	0.07	13.56	0.29
Hypoxanthine	12.35	1.3	9.66	0.29	6.17	0.52	4.85	0.58
Inosine	4.66	1.8	14.59	0.23	13.39	0.10	13.94	0.26
NAD+	6.26	2.31	12.75	0.45	19.38	1.27	14.32	0.23
NADH	15.04	2.69	13.32	0.41	11.93	1.85	13.42	0.40
Uracil	14.31	0.8	14.69	0.21	6.95	0.69	6.56	0.24
Uric acid	22.07	1.43	19.14	0.28	8.47	0.49	5.72	0.29
2-Hydroxybutyric acid	11.19	1.63	5.33	3.98	8.30	0.78	7.37	0.50
Fumaric acid	5.50	1.9	4.68	0.26	1.53	1.61	0.94	0.42
Glyceraldehyde 3-phosphate	4.90	3.1	10.92	0.33	5.34	1.62	6.31	0.21
Glycolic acid	4.09	3.12	5.11	2.75	8.95	0.82	5.44	0.45
Lactic acid	17.12	3.53	6.33	2.39	6.97	0.60	5.56	0.32
Malonic acid	14.96	12.31	21.70	4.92	9.01	2.32	14.54	1.40
Pyruvic acid	2.55	1.31	0.90	1.20	0.67	1.19	3.44	0.39
Succinic acid	4.35	3.73	6.61	0.16	3.22	0.81	1.58	0.93
α-Ketoglutaric acid	6.84	2.03	3.98	0.22	4.53	1.04	6.94	0.19

## Sheet: Table S9
Table S9. Process of untargeted feature filtering
Cleaning process	ZIC-c Neg ESI	ZIC-c POS ESI	BEH-amide Neg ESI	BEH-amide POS ESI
Total features detected by XCMS	1975	2366	1460	1731
Removal of void volume* > rt > 7min (BEH); 20min (ZIC-c)	113	286	280	505
Removal of isotopes	256	280	154	150
removal of non-biological peaks (by blank)	432	563	360	441
consolidating features per retention time	454	234	104	33
Final features	720	1003	562	602
Putative isomeric feature	18	39	10	13
#The number detailed per column in each step denotes the features removed in that step.
